# Supplementary material for: Rapid Detection of Dimethoate in Soybean Samples by Microfluidic Paper Chips Based on Oil-Soluble CdSe Quantum Dots
Source: Foods. 2021 Nov 15;10(11):2810. doi: 10.3390/foods10112810 (PMC8619599; doi:10.3390/foods10112810)
Supplement: Supplementary file 1 [file foods-10-02810-s001.zip]

Archive with 1 entries (1 files):
- foods-1434083-supplementary.pdf
